# Supplementary material for: Nanoencapsulated Dunaliella tertiolecta Extract and β-Carotene in Liposomal Carriers: Antioxidant and Erythroprotective Potential Through Sustained-Release Systems
Source: Molecules. 2025 Sep 29;30(19):3924. doi: 10.3390/molecules30193924 (PMC12525773; doi:10.3390/molecules30193924)
Supplement: Supplementary file 1 [file molecules-30-03924-s001.zip]

Archive with 1 entries (1 files):
- molecules-3831740-supplementary.pdf
